# Supplementary material for: Using gene expression signatures to identify novel treatment strategies in gulf war illness
Source: BMC Med Genomics. 2015 Jul 9;8:36. doi: 10.1186/s12920-015-0111-3 (PMC4495687; doi:10.1186/s12920-015-0111-3)
Supplement: Additional file 1: Table S1. — Tables listing disease conditions and GEO series numbers. [file 12920_2015_111_MOESM1_ESM.xlsx]

## Sheet: Sheet1
Table S1: List of Human Disease Conditions and Gene Expression Omnibus (GEO) Series (GSE) , and Global Alignment value.
Disease Condition (GEO Series)	GA(%)
(1) Actinic Keratosis (GSE2503)	38.1
(2) Acute Myeloid Leukemia (GSE2191)	11.8
(3) Acute Quadriplegic Myopathy (GSE3307)	56.4
(4) Adenocarcinoma of Esophagus (GSE1420)	56.6
(5) Adenocarcinoma of Lung (GSE2514)	27.6
(6) Advanced Sjogrens Syndrome (GSE23117)	35.5
(7) Alzheimer’s Disease (GSE1297)	47.8
(8) Amyotrophic Lateral Sclerosis (GSE3307)	49.4
(9) Anaplasmosis (GSE2600)	41.5
(10) Atopic Dermatitis (GSE5667)	37.8
(11) Autism (GSE25507)	59.9
(12) Becker Muscular Dystrophy (GSE3307)	51.5
(13) Benzene Exposure (GSE9569)	62
(14) Bipolar Disorder (GSE5388)	57.5
(15) Cerebral Palsy in Gracilis Muscle (GSE31243)	39.2
(16) Cerebral Palsy in Semitendinosus Muscle (GSE31243)	66.1
(17) Chronic Lymphocytic Leukemia (GSE26526)	44.8
(18) Chronic Obstructive Lung Disease (GSE475)	40.1
(19) Chronic Polyarticular Juvenile Rheumatoid Arthritis (GSE1402)	27.8
(20) Chronic Progressive Ophthalmoplegia (GSE1462)	29.6
(21) Chronic Stress (GSE7893)	57.3
(22) Clear Cell Carcinoma of Kidney (GSE781)	38.5
(23) Complex Dental Cavity (GSE1629)	17.3
(24) Congestive Cardiomyopathy (GSE3585)	23.5
(25) Crohn’s Disease (GSE3365)	51.7
(26) Cystic Fibrosis (GSE2395)	37.8
(27) Dermatomyositis (GSE5370)	24.4
(28) Depression (GSE12654)	35.5
(29) Diabetic Nephropathy (GSE1009)	0
(30) Dilated Cardiomyopathy Secondary to Viral Myocarditis (GSE4172)	21.9
(31) Diesel Exhaust Inhalation 4h Post-Exposure (GSE7472)	20.5
(32) Diesel Exhaust Inhalation 22h Post-Exposure (GSE7472)	3.6
(33) Down Syndrome (GSE5390)	42.5
(34) Duchenne Muscular Dystrophy (GSE465)	25.4
(35) Early Sjogrens Syndrome (GSE23117)	32
(36) Essential Thrombocythemia (GSE2006)	11.7
(37) Fronto-temporal Lobar Degeneration Progranulin Mutation in Cerebellum (GSE13162)	49.3
(38) Fronto-temporal Lobar Degeneration Progranulin Mutation in Frontal Lobe (GSE13162)	62
(39) Fronto-temporal Lobar Degeneration Progranulin Mutation in Hippocampus (GSE13162)	12.7
(40) Fronto-temporal Lobar Degeneration Sporadic in Cerebellum (GSE13162)	49
(41) Fronto-temporal Lobar Degeneration Sporadic in Frontal Lobe (GSE13162)	68.2
(42) Fronto-temporal Lobar Degeneration Sporadic in Hippocampus (GSE13162)	33.3
(43) Glaucmoma (GSE2378)	52.8
(44) Glioblastoma (GSE4290)	37
(45) Hereditary Gingival Fibromatosis (GSE4250)	0
(46) Human Immunodeficiency Virus Encephalitis (GSE3489)	44.7
(47) Huntington’s Disease (GSE1751)	28.6
(48) Idiopathic Pulmonary Arterial Hypertension (GSE22356)	46.9
(49) Idiopathic Pulmonary Fibrosis (GSE1724)	5.3
(50) Idiopathic Thrombocytopenic Purpura (GSE574)	5
(51) Inflammatory Acne (GSE6475)	21.2
(52) Insecticide (Chlorpyrifos) Exposure (GSE5023)	27.7
(53) Insecticide (Cyfluthrin) Exposure (GSE5023)	33.8
(54) Ischemic Cardiomyopathy (GSE1145)	33.6
(55) Lung Transplant Rejection (GSE2018)	42.4
(56) Malaria (GSE1124)	32.9
(57) Malignant Melanoma (GSE3189)	12
(58) Malignant Neoplasm of Hypopharynx (GSE2379)	25.6
(59) Malignant Neoplasm of Prostate (GSE3868)	33.7
(60) Malignant Pleural Mesothelioma (GSE2549)	8.6
(61) Malignant Tumor of Colon (GSE4107)	44.4
(62) Measles (1 Month Post Discharge) (GSE5808)	48.9
(63) Measles (Admission) (GSE5808)	29.7
(64) Measles (Discharge) (GSE5808)	21.4
(65) Mixed Hyperlipidemia (GSE1010)	52.9
(66) Moderate Sjogrens Syndrome (GSE23117)	20.2
(67) Multiple Myeloma (GSE6691)	21.6
(68) Multiple Sclerosis (GSE21942)	52.3
(69) Myelodysplastic Syndrome (GSE4619)	48.7
(70) Nasopharyngeal Carcinoma (GSE12452)	38.2
(71) Nephroblastoma (GSE2712)	34.9
(72) Nerve Agent VX Exposure (Hepatocytes at 0.1uM) (GSE33606)	38
(73) Nerve Agent VX Exposure (Hepatocytes at 10uM) (GSE33606)	34.3
(74) Nonsevere Asthma (CD4 T Cells) (GSE31773)	46
(75) Nonsevere Asthma (CD8 T Cells) (GSE31773)	52.4
(76) Obesity (GSE474)	37.7
(77) Papillary Thyroid Carcinoma (GSE3467)	41.9
(78) Parkinson's Disease (Blood) (GSE6613)	40.2
(79) Parkinsons Disease (Lateral Substantia Nigra) (GSE8397)	29.1
(80) Parkinsons Disease (Medial Substantia Nigra) (GSE8397)	30.8
(81) Parkinsons Disease (Superior Frontal Gyrus) (GSE8397)	12.3
(82) Progeria Syndrome (GSE3860)	35.1
(83) Rett Syndrome (GSE6955)	16.8
(84) Rheumatoid Arthritis (GSE1919)	15.8
(85) Roravirus Infection of Children (GSE2729)	30.2
(86) Sarcoidosis (GSE2657)	3.9
(87) Schizophrenia (GSE4036)	63
(88) Scleroderma with Pulmonary Hypertension (GSE22356)	38.6
(89) Scleroderma without Pulmonary Hypertension (GSE22356)	47
(90) Scott Syndrome (GSE1028)	11.9
(91) Senescence (GSE674)	44.4
(92) Severe Asthma (CD4 T Cells) (GSE31773)	46.8
(93) Severe Asthma (CD8 T Cells) (GSE31773)	42
(94) Sickle Cell Disease (GSE11524)	50.1
(95) Spastic Paraplegia (GSE3307)	55.7
(96) Squamous Cell Carcinoma of Lung (GSE3268)	41.8
(97) Squamous Cell Carcinoma of Mouth (GSE3524)	34.3
(98) Ulcerative Colitis (GSE3365)	43.1
(99) Urothelial Carcinoma (GSE3167)	34.4
(100) Waldenstrom’s Macroglobulinemia (B Cell) (GSE6691)	44.4
(101) Waldenstroms’s_Macroglobulinemia_(Plasma Cell) (GSE6691)	24.9
