# Supplementary material for: Using gene expression signatures to identify novel treatment strategies in gulf war illness
Source: BMC Med Genomics. 2015 Jul 9;8:36. doi: 10.1186/s12920-015-0111-3 (PMC4495687; doi:10.1186/s12920-015-0111-3)
Supplement: Additional file 3: Table S2. — Tables listing pathway-based functional annotation statistics. [file 12920_2015_111_MOESM3_ESM.xlsx]

## Sheet: Sheet1
Table S2: Pathway-based functional annotation statistics. Size: number of genes in the database pathway set; Overlap: number of module genes found in the pathway set; p: significance of the observed overlap; q: significance of the observed overlap adjusted by false discovery rate; Source: database where the pathway set is located; % Module: portion of module genes overlapping with the pathway set…
No.	Pathway	Size	Overlap	p	q	Source	% Module	Target?
1	Oxidative Stress Induced Senescence	124	3 (2.4%)	0.00027	0.00353	Reactome	3/14 = 21.4%
2	TNF alpha	244	13 (5.3%)	1.81e-20	1.67e-18	NetPath	13/15 = 86.7%	Y
3	Deadenylation of mRNA	32	5 (15.6%)	8.18e-13	3.27e-12	Reactome	5/7 = 71.4%
4	ATF-2 transcription factor network	60	10 (16.7%)	2.58e-20	7.89e-18	PID	10/15 =66.7%
5	Validated nuclear estrogen receptor alpha network	65	3 (4.6%)	2.17e-05	0.00052	PID	3/14 =21.4%	Y
6	N/A	-	-	-	-	-	0/4 = 0.0%
7	WNT5A-dependent internalization of FZD4	15	2 (13.3%)	3.5e-05	0.000524	Reactome	2/14 = 14.3%
8	Androgen Receptor	149	9 (6.0%)	6.93e-15	1.32e-12	NetPath	9/14 = 64.3%	Y
9	Signaling mediated by p38-alpha and p38-beta	36	6 (16.7%)	1.19e-12	2.95e-10	PID	6/14 = 42.9%	Y
10	N/A	-	-	-	-	-	0/5 = 0.0%
11	RNA Polymerase III Transcription Initiation From Type 1 Promoter	29	3 (10.3%)	1.29e-06	1.62e-05	Reactome	3/14 = 21.4%
12	Gene Expression	1251	7 (0.6%)	4.66e-05	0.000112	Reactome	7/14 = 50.0%
13	Metabolism of lipids and lipoproteins	516	3 (0.6%)	0.00661	0.011	Reactome	3/14 = 21.4%	Y
14	Immune System	1069	11 (1.0%)	1.57e-09	1.46e-08	Reactome	11/15 = 73.3%	Y
15	mRNA Processing	126	3 (2.4%)	0.000111	0.000249	Wikipathways	3/14 = 21.4%
16	N/A	-	-	-	-	-	0/14 = 0.0%
17	ATF-2 transcription factor network	60	8 (13.3%)	1.21e-15	3.08e-13	PID	8/14 = 57.1%	Y
18	ATF-2 transcription factor network	60	10 (16.7%)	2.58e-20	8.48e-18	PID	10/14 = 71.4%	Y
19	Relaxin receptors	9	6 (66.7%)	3.05e-20	3.97e-19	Reactome	6/6 = 100.0%
