# Supplementary material for: Using gene expression signatures to identify novel treatment strategies in gulf war illness
Source: BMC Med Genomics. 2015 Jul 9;8:36. doi: 10.1186/s12920-015-0111-3 (PMC4495687; doi:10.1186/s12920-015-0111-3)
Supplement: Additional file 4: Table S3. — Tables listing individual gene comparison statistics. [file 12920_2015_111_MOESM4_ESM.xlsx]

## Sheet: Sheet1
Table S3: Individual Gene Comparison Between GWI and HC in Affected Modules. (Bold: p ≤ 0.05; Green: FC ≥ 1.5; Red: FC ≤ -1.5; Blue: PharmGKB Druggable Gene)
Gene	Entrez ID	GWI (Avg ± Std)			HC (Avg ± Std)			P-Value	FDR	Fold	Target?
ACACA	31	1.1	±	0.7	1.3	±	0.7	0.15	0.09	-1.2
ACSS2	55902	1.7	±	0.8	0.9	±	0.5	0.01	0.02	1.9
ADAM11	4185	0.8	±	0.4	1.8	±	2.4	0	0.01	-2.4
AIFM1	9131	1.4	±	0.8	1.1	±	0.7	0.26	0.11	1.3
AP1M1	8907	1.6	±	1.1	1	±	0.8	0.13	0.08	1.5
AP2M1	1173	1.2	±	0.6	1.2	±	0.6	0.81	0.22	1
AR	367	1.7	±	1.4	1	±	0.5	0.16	0.09	1.7
ATF2	1386	1.6	±	1.1	1	±	0.6	0.06	0.05	1.6
ATF3	467	1.5	±	0.8	1	±	0.9	0.02	0.02	1.5
BAZ1B	9031	1.4	±	0.9	1.1	±	0.6	0.84	0.23	1.2
BCL10	8915	1.1	±	0.8	1.3	±	0.7	0.22	0.11	-1.2
BIRC2	329	1.1	±	0.6	1.3	±	0.6	0.18	0.09	-1.2
BNIP3	664	1.4	±	0.8	1.1	±	0.7	0.23	0.11	1.2
BNIP3L	665	1.2	±	0.6	1.3	±	0.8	0.99	0.26	-1.1
BRCA1	672	1.6	±	1.6	1.1	±	0.8	0.38	0.14	1.4
BSCL2	26580	1.6	±	1.2	1	±	0.9	0.03	0.04	1.5
C10ORF18	54906	1.1	±	0.6	1.2	±	0.5	0.33	0.13	-1.1
C16ORF59	80178	1.3	±	1.5	1.3	±	0.8	0.57	0.17	1.1
C5ORF62	85027	1.1	±	0.7	1.3	±	0.8	0.57	0.17	-1.2
CACHD1	57685	2.1	±	3.9	1	±	0.7	0.28	0.12	2
CALCOCO1	57658	1.3	±	0.7	1.2	±	0.9	0.5	0.16	1
CAND2	23066	1.8	±	1.5	0.9	±	0.5	0.01	0.02	2
CARD16	114769	1.8	±	1.2	0.9	±	0.8	0.01	0.02	2
CARD6	84674	1	±	0.7	1.3	±	0.6	0.09	0.07	-1.3
CARHSP1	23589	1.5	±	1	1	±	0.5	0.23	0.11	1.5
CASP1	834	1.1	±	0.6	1.2	±	0.4	0.18	0.09	-1.2
CASP2	835	1.7	±	1.5	1	±	0.5	0.15	0.09	1.7
CASP8	841	1	±	0.6	1.3	±	0.6	0.09	0.07	-1.3
CASP9	842	1.1	±	0.6	1.3	±	0.9	0.46	0.16	-1.2
CCDC85B	11007	1.6	±	1.6	1	±	0.5	0.55	0.17	1.6
CCDC92	80212	1.2	±	1	1.3	±	0.9	0.48	0.16	-1
CCHCR1	54535	1.7	±	1.1	0.9	±	0.5	0.01	0.02	1.8	✓
CCND1	595	1.5	±	1.3	1.1	±	0.9	0.37	0.14	1.3
CD40	958	1.5	±	1.2	1.1	±	1.2	0.27	0.11	1.3
CELF2	10659	1.1	±	0.6	1.2	±	0.4	0.16	0.09	-1.1
CFLAR	8837	1	±	0.5	1.3	±	0.5	0.09	0.07	-1.3
CHGB	1114	1.7	±	2	1.1	±	0.5	0.51	0.16	1.6
CHMP5	51510	1.1	±	0.7	1.3	±	0.7	0.25	0.11	-1.2
CNOT1	23019	1.1	±	0.6	1.2	±	0.5	0.28	0.12	-1.1
CNOT2	4848	1.5	±	1.3	1.1	±	0.8	0.33	0.13	1.3
CNOT3	4849	1.6	±	1.1	1	±	0.6	0.06	0.05	1.7
CNOT4	4850	1.6	±	0.8	0.9	±	0.5	0.01	0.02	1.7
CNOT8	9337	1.4	±	0.9	1.1	±	0.7	0.54	0.17	1.3
CREBBP	1387	1.6	±	0.9	1	±	0.6	0.13	0.08	1.6
CSN2	1447	1.5	±	1.2	1.1	±	1	0.15	0.09	1.3
CSN3	1448	1.5	±	1.4	1.1	±	0.8	0.47	0.16	1.4
CSNK2A1P	1457	0.9	±	0.7	1.5	±	1.1	0.07	0.06	-1.6
CSNK2A2	1459	1.6	±	1	1	±	0.5	0.04	0.04	1.6
CTNNB1	1499	1.1	±	0.7	1.3	±	0.7	0.3	0.12	-1.2
CUTC	51076	1.3	±	0.7	1.2	±	0.9	0.48	0.16	1
DKC1	1736	0.9	±	0.5	1.5	±	0.9	0.01	0.02	-1.8
DPPA2	151871	1.8	±	1.6	0.9	±	0.7	0.03	0.03	1.9
DUSP16	80824	1.7	±	1	0.9	±	0.6	0	0.01	1.8
DVL2	1856	1.8	±	1.4	0.9	±	0.5	0.03	0.03	2
EEF2K	29904	1.6	±	1.9	1	±	0.5	0.25	0.11	1.6
EGFR	1956	1.7	±	1.4	1	±	0.7	0.01	0.02	1.8	✓
EIF2B3	8891	1.7	±	1.8	1	±	0.5	0.21	0.11	1.6
EIF4EBP1	1978	1.3	±	1	1.2	±	0.9	0.55	0.17	1.1
ELK1	2002	1.5	±	1.3	1.1	±	0.7	0.52	0.16	1.4
ENO2	2026	1.7	±	1.5	1	±	0.3	0.26	0.11	1.8
ESR1	2099	0.9	±	0.7	1.5	±	0.8	0.01	0.02	-1.6	✓
EXOSC4	54512	1.3	±	0.8	1.2	±	0.8	0.63	0.18	1
EXOSC6	118460	1.2	±	1.1	1.4	±	1	0.3	0.12	-1.2
FABP4	2167	1.5	±	1	1.1	±	1.2	0.07	0.06	1.4
FAM193B	54540	1.9	±	1.6	0.8	±	0.5	0	0.01	2.3
FER	2241	1	±	0.7	1.4	±	0.8	0.08	0.06	-1.4
FEZ1	9638	1.9	±	2.2	0.9	±	0.4	0.18	0.09	2
FLII	2314	1.5	±	1.2	1.1	±	0.8	0.65	0.19	1.3
FLJ10357	55701	1.2	±	0.6	1.1	±	0.6	0.59	0.17	1.1
FOS	2353	1.5	±	0.9	1	±	0.6	0.26	0.12	1.4
FOSL1	8061	1.6	±	1.1	1	±	0.8	0.07	0.06	1.5
FXR2	9513	1.1	±	0.6	1.2	±	0.6	0.48	0.16	-1.1
GMNN	51053	1.1	±	0.7	1.3	±	0.9	0.48	0.16	-1.2
GNL3L	54552	1.2	±	1	1.3	±	0.7	0.71	0.2	-1
GNPTG	84572	1.8	±	1.4	0.9	±	0.4	0.02	0.02	2
GTF3A	2971	1.4	±	1.5	1.2	±	0.8	0.85	0.23	1.2
GTF3C2	2976	1.6	±	1.2	1	±	0.5	0.19	0.1	1.6
GTF3C4	9329	1.5	±	1.2	1.2	±	1.3	0.33	0.13	1.2
HEATR2	54919	1.9	±	1.7	0.8	±	0.5	0	0	2.3
HK1	3098	1.2	±	0.8	1.2	±	0.5	0.58	0.17	1.1
HMGA1	3159	1.4	±	1	1.1	±	0.7	0.37	0.14	1.3
HNRNPK	3190	1.1	±	0.7	1.3	±	0.4	0.09	0.07	-1.2
HNRPLL	92906	1.6	±	0.8	1	±	0.8	0.01	0.02	1.6
HTRA2	27429	1.7	±	1.2	1	±	0.5	0.02	0.03	1.8
IKBKB	3551	1.5	±	1.2	1.1	±	0.7	0.28	0.12	1.4
IKBKG	8517	1.1	±	0.7	1.4	±	1	0.22	0.11	-1.3
IKZF5	64376	1.4	±	0.8	1.1	±	0.8	0.13	0.08	1.3
INSL3	3640	1.1	±	0.7	1.5	±	1.5	0.46	0.16	-1.3
JDP2	122953	1.2	±	0.7	1.3	±	1	0.89	0.24	-1
JUN	3725	1.7	±	1	0.9	±	0.7	0.01	0.02	1.8
JUNB	3726	1.4	±	0.9	1.1	±	0.8	0.11	0.08	1.3
JUND	3727	1.5	±	1.1	1.1	±	0.8	0.12	0.08	1.4
KATNA1	11104	1.3	±	0.9	1.2	±	0.7	0.97	0.26	1.1
KDM4B	23030	1.5	±	1.3	1	±	0.5	0.48	0.16	1.5
KIAA0240	23506	1.4	±	1	1.1	±	0.6	0.86	0.24	1.2
LDOC1	23641	1.7	±	1.1	0.9	±	0.5	0.01	0.02	1.8
LIPE	3991	1	±	0.7	1.6	±	1.9	0.1	0.07	-1.6
LYPLA2	11313	1.3	±	0.6	1.1	±	0.8	0.71	0.2	1.2
MAP3K14	9020	1.7	±	1.3	0.9	±	0.6	0.01	0.02	1.8
MAPK1	5594	1.2	±	0.8	1.2	±	0.7	0.76	0.22	1
MAPK11	5600	1.7	±	2.5	1.2	±	0.8	0.88	0.24	1.4
MAPK14	1432	1.5	±	1.4	1.1	±	0.5	0.8	0.22	1.4
MAPK8	5599	1.6	±	1.2	1	±	0.7	0.06	0.06	1.6	✓
MAPK9	5601	1.5	±	0.9	1	±	0.6	0.03	0.04	1.6	✓
MAPKAPK5	8550	1.9	±	1.1	0.8	±	0.4	0	0	2.5
MATR3	9782	1.1	±	0.7	1.2	±	0.5	0.23	0.11	-1.1
MED10	84246	1.5	±	1.5	1.1	±	0.6	0.32	0.13	1.4
MGLL	11343	1.3	±	0.9	1.2	±	1.1	0.42	0.15	1.1
MOGS	7841	1.6	±	0.7	0.9	±	0.5	0	0	1.8
NADSYN1	55191	1.8	±	1.4	0.9	±	0.6	0.01	0.02	2
NCOA1	8648	1.4	±	0.9	1.1	±	0.7	0.67	0.19	1.2
NFKB1	4790	1.3	±	0.9	1.2	±	0.7	0.98	0.26	1.1
NLRP1	22861	1.6	±	1.1	1	±	0.5	0.05	0.05	1.7
NOD1	10392	1.6	±	0.9	1	±	0.9	0.12	0.08	1.5
NOVA1	4857	1.6	±	1.4	1.1	±	1.2	0.13	0.08	1.5
NSFL1C	55968	1.5	±	1.2	1.1	±	0.6	0.45	0.15	1.4
OGG1	4968	1.3	±	1.7	1.3	±	0.9	0.46	0.16	1
OPTN	10133	1	±	0.6	1.5	±	1.5	0.25	0.11	-1.5
PCBP1	5093	1.6	±	1.1	1	±	0.7	0.1	0.07	1.5
PCBP2	5094	1.4	±	1	1.2	±	1.2	0.19	0.1	1.2
PDCD10	11235	0.9	±	0.5	1.4	±	0.6	0.02	0.03	-1.5
PEBP1	5037	1.6	±	1.4	1.1	±	1.1	0.07	0.06	1.5
PEX14	5195	1.7	±	1.2	1	±	0.7	0.07	0.06	1.7
PHC1	1911	1.7	±	1.1	0.9	±	0.6	0	0.01	2
PHC2	1912	1.2	±	1	1.3	±	1	0.7	0.2	-1
PLEKHB2	55041	1	±	0.6	1.4	±	0.7	0.13	0.08	-1.3
POLR2C	5432	1.7	±	1.1	0.9	±	0.5	0.01	0.02	1.8
PSMD6	9861	1.5	±	1	1	±	0.5	0.32	0.13	1.5
RAB11B	9230	1.2	±	0.9	1.3	±	1.1	0.93	0.25	-1.1
RAB3GAP1	22930	1.1	±	0.6	1.2	±	0.6	0.51	0.16	-1.1
RAB3GAP2	25782	0.8	±	0.7	1.6	±	0.8	0	0	-1.9
RAB6A	5870	1	±	0.8	1.5	±	1	0.06	0.05	-1.4
RAB8A	4218	1.3	±	0.6	1.1	±	0.5	0.5	0.16	1.2
RANBP10	57610	1.8	±	0.9	0.8	±	0.6	0	0	2.3
RBM11	54033	1.7	±	1.7	1.1	±	1	0.05	0.05	1.5
RBM42	79171	1.4	±	0.8	1.1	±	0.8	0.16	0.09	1.3
RIPK1	8737	1.4	±	0.8	1.1	±	0.9	0.39	0.14	1.2
RIPK2	8767	1.6	±	1.8	1.2	±	1	0.37	0.14	1.3
RLN1	6013	1.5	±	0.8	1.1	±	1.4	0.02	0.02	1.3
RLN2	6019	1.6	±	0.9	1.1	±	1.4	0	0.01	1.4
RLN3	117579	1.2	±	1.3	1.4	±	1	0.45	0.16	-1.1
RPL38	6169	1.7	±	1	0.9	±	0.4	0.01	0.02	2
RPRD2	23248	1.6	±	0.6	1	±	0.7	0	0.01	1.6
RXFP1	59350	1.5	±	1.3	1.2	±	1.2	0.29	0.12	1.3
RXFP2	122042	1.5	±	1.6	1.2	±	1.5	0.34	0.13	1.3
SAFB	6294	1.3	±	0.7	1.1	±	0.7	0.23	0.11	1.2
SAFB2	9667	0.9	±	0.6	1.7	±	2	0.05	0.05	-1.9
SAP30L	79685	1.8	±	1	0.8	±	0.4	0	0	2.2
SCMH1	22955	1.8	±	1.3	0.9	±	0.5	0	0.01	2.1
SCYL2	55681	1.1	±	0.7	1.3	±	0.5	0.15	0.09	-1.2
SF3A1	10291	1.7	±	1.3	1.1	±	1.1	0.03	0.03	1.6
SF3A3	10946	1.4	±	0.8	1.1	±	0.7	0.11	0.08	1.3
SF3B2	10992	1.3	±	1.1	1.2	±	0.9	0.8	0.22	1.1
SF3B4	10262	1.3	±	0.7	1.2	±	0.9	0.39	0.14	1.1
SFMBT1	51460	1.6	±	0.8	1	±	0.7	0.01	0.02	1.7
SMAD3	4088	1.4	±	1.2	1.1	±	0.6	0.98	0.26	1.3
SMARCA4	6597	1.8	±	0.9	0.8	±	0.5	0	0	2.1
SMARCC2	6601	1.5	±	0.8	1.1	±	0.7	0.05	0.05	1.4
SMARCD1	6602	1.3	±	0.9	1.2	±	0.9	0.53	0.16	1.1
SMG1	23049	1.1	±	0.7	1.2	±	0.4	0.21	0.11	-1.1
SMG5	23381	1.7	±	1.2	1	±	0.6	0.02	0.03	1.8
SRGAP3	9901	1.6	±	1.3	1.1	±	0.8	0.32	0.13	1.4
STAR	6770	1.4	±	1.2	1.2	±	1	0.52	0.16	1.2
STAT3	6774	1.1	±	0.7	1.3	±	0.6	0.15	0.09	-1.2
STC2	8614	1.7	±	1.7	1.1	±	0.8	0.08	0.06	1.6
TAZ	6901	1.7	±	1.5	1	±	0.7	0.03	0.03	1.7
TBC1D25	4943	1.4	±	1	1.1	±	0.7	0.36	0.14	1.3
TCERG1	10915	1.2	±	0.7	1.1	±	0.3	0.52	0.16	1.1
TICAM1	148022	1.6	±	1.1	1	±	0.6	0.03	0.03	1.7
TIMM16	51025	1.6	±	1.8	1.1	±	0.5	0.61	0.18	1.5
TMEM11	8834	1.1	±	0.8	1.4	±	1	0.48	0.16	-1.3
TMEM19	55266	1.4	±	0.9	1.1	±	0.7	0.31	0.12	1.3
TMF1	7110	1.4	±	1	1.1	±	0.7	0.44	0.15	1.3
TNFAIP3	7128	1.5	±	1	1.1	±	0.8	0.09	0.07	1.4
TNFRSF1A	7132	1.3	±	1.3	1.2	±	0.5	0.42	0.15	1.1
TRAF1	7185	1.7	±	1.4	1	±	0.6	0.02	0.03	1.7	✓
TRAF2	7186	1.5	±	1.1	1.1	±	0.6	0.39	0.14	1.4
TRAF4	9618	1.7	±	1.4	1	±	0.8	0.23	0.11	1.6
TRAF6	7189	1.4	±	0.8	1.2	±	1	0.38	0.14	1.2
TRIP4	9325	1.1	±	0.6	1.3	±	0.5	0.16	0.09	-1.2
TWF2	11344	1.2	±	1.2	1.2	±	0.3	0.16	0.09	-1
UBE2R2	54926	1.1	±	0.8	1.3	±	0.6	0.22	0.11	-1.1
UGP2	7360	1.2	±	0.9	1.3	±	0.7	0.37	0.14	-1.1
UPF1	5976	1.1	±	1.1	1.3	±	0.7	0.15	0.09	-1.2
UPF2	26019	1.2	±	0.7	1.2	±	0.5	0.4	0.14	-1
UPF3A	65110	1.4	±	0.9	1.1	±	0.9	0.26	0.11	1.2
UPF3B	65109	1.2	±	0.8	1.3	±	0.7	0.28	0.12	-1.1
URGCP	55665	1.7	±	1.1	1	±	0.6	0.02	0.02	1.7
USE1	55850	1.7	±	1.1	0.9	±	0.5	0.02	0.02	2
USF1	7391	1.2	±	0.7	1.3	±	0.9	0.81	0.22	-1.1
VDAC1	7416	1.5	±	0.7	1	±	0.5	0.16	0.09	1.5
VDAC2	7417	1.6	±	1.2	1	±	1	0.02	0.02	1.5
WDR7	23335	1.1	±	0.7	1.3	±	0.6	0.18	0.09	-1.2
XAB2	56949	1	±	0.8	1.5	±	1	0.13	0.08	-1.4
XRCC1	7515	1.9	±	1.4	0.9	±	0.4	0.01	0.02	2.1	✓
XRN1	54464	1.1	±	0.7	1.2	±	0.5	0.28	0.12	-1.1
ZFAND5	7763	1.7	±	1.2	1	±	0.7	0.01	0.02	1.7
ZMIZ1	57178	1.2	±	1.2	1.4	±	0.8	0.17	0.09	-1.2
ZNF142	7701	1.8	±	1.4	0.9	±	0.6	0	0.01	2.1
ZNF165	7718	1.8	±	1.8	0.9	±	0.7	0.01	0.02	2
ZNF250	58500	1.6	±	1.1	1	±	0.6	0.14	0.09	1.6
ZNF91	7644	1	±	0.8	1.4	±	0.5	0.04	0.04	-1.3
